# Supplementary material for: Preliminary characterization of IL32 in basal-like/triple negative compared to other types of breast cell lines and tissues
Source: BMC Res Notes. 2014 Aug 7;7:501. doi: 10.1186/1756-0500-7-501 (PMC4132244; doi:10.1186/1756-0500-7-501)
Supplement: Additional file 4: Table S3 — Summary of clinical samples on TMA. All of the designations were assigned by the vendor. The pathology, nature, stage, ER/PR/Her2 information was supplied by Pantomics Inc. ER/PR/Her2 analyses were performed by the vendor using IHC technique; signal intensities were also determined by the vendor. Clinical samples negative for ER/PR/Her2 are designated TNBC and highlighted in yellow. The CD31 and IL32 signal intensities were scored by 2 operators (AP and TO). The samples labeled with “**” were used for IHC figure 2. [file 1756-0500-7-501-S4.xlsx]

## Sheet: Sheet1
Supplemental Table 3
Summary of clinical samples tissue microarrays included in study
Pathology	Nature	Grade	Stage (TNM)	ER	PR	HER2	CD31 Ab	IL32 Ab
Normal	Normal			1	1	1	3+	1+
Normal	Normal			1	1	1	3+	ND
Normal	Normal			1	1	0.5	3+	ND
Normal	Normal			1	1	1	4+	ND
Normal	Normal			1	0	1	3+	2+
Normal	Normal			-	-	-	3+	ND
Normal	Normal			1	1	1	3+	1+
Normal	Normal			1	1	0.5	3+	ND
Normal	Normal			0	1	0.5	3+	ND
Fibroadenoma	Benign			1	2	1	3+	ND
Fibroadenoma	Benign			1	1	1	3+	ND
Fibroadenoma	Benign			1	2.5	1	3+	ND
Fibroadenoma	Benign			2	2.5	1	3+	1+
Fibrocystic changes	Benign			0	1	1	4+	ND
Fibrocystic changes	Benign			1	1	0.5	3+	ND
Invasive ductal carcinoma with residual normal/hyperplasia	Benign			1	1	1	4+	2 to 3+	**
Atypical hyperplasia	Hyperplasia			0	0	3	3+	ND
Atypical hyperplasia	Hyperplasia			1	1	0.5	3+	ND
Seveous atypical hyperplasia	Hyperplasia			1	1	0.5	3+	1+
Seveous atypical hyperplasia	Hyperplasia			1	0	0.5	2 to 3	ND
Ductal carcinoma in situ	Malignant		TisN0M0	1	0	3	4+	ND
Ductal carcinoma in situ	Malignant		TisN0M0	0	0	3	4+	ND
Ductal carcinoma in situ	Malignant		TisN0M0	0	0	3	4+	ND
Ductal carcinoma in situ	Malignant		TisN0M0	0	0	3	3+	ND
Invasive lobular carcinoma	Malignant	I	T2N1M0	1	0	0.5	3+	ND
Invasive ductal carcinoma	Malignant	I	T2N0M0	2	1	3	3+	ND
Invasive ductal carcinoma	Malignant	II	T3N0M0	0	1	3	3+	ND
Invasive ductal carcinoma	Malignant	II	T2N1M0	2	2.5	3	3+	ND
Invasive ductal carcinoma	Malignant	II	T2N0M0	0	0	3	3+	ND
Invasive ductal carcinoma	Malignant	II	T2N0M0	2	0	3	3+	2+
Invasive ductal carcinoma	Malignant	II	T2N1M0	2.5	1	0	3+	ND
Invasive ductal carcinoma	Malignant	I~II	T2N0M0	3	2	1	4+	ND
Invasive ductal carcinoma	Malignant	II	T2N0M0	0	3	2	4+	ND
Invasive ductal carcinoma	Malignant	II	T2N1M0	0	0	1	4+	ND
Mucinous adenocarcinoma	Malignant		T3N0M0	3	1	1	3+	ND
Invasive ductal carcinoma	Malignant	II~III	T1N0M0	3	2	1	3+	ND
Invasive ductal carcinoma	Malignant	I~II	T2N0M0	3	2	1	3+	ND
Invasive ductal carcinoma	Malignant	II	T2N0M0	0	3	2	5+	ND
Invasive ductal carcinoma	Malignant	II	T2N1M0	0	0	1	4+	ND
Invasive ductal carcinoma	Malignant	II	T2N1M0	3	1	2	3+	ND
Ductal carcinoma in situ	Malignant		TisN0M0	2.5	1	2	3+	2 to 3+
Invasive ductal carcinoma	Malignant	II	T3N0M0	3	0	2	3+	2 to 3+
Invasive lobular carcinoma	Malignant	II	T3N1M0	1	1	1	4+	3+
Invasive ductal carcinoma	Malignant	III	T2N0M0	2	2	2	3+	1+
Invasive ductal carcinoma	Malignant	III	T2N1M0	0	0	3	3+	ND
Invasive ductal carcinoma	Malignant	II	T3N0M0	3	1	1	3+	ND
Invasive ductal carcinoma	Malignant	II	T2N1M0	0	0	1	3+	3+
Invasive ductal carcinoma	Malignant	II	T3N0M0	2	1	0	3+	ND
Invasive lobular carcinoma	Malignant	II	T3N1M0	1	1	1	3+	3+
Invasive ductal carcinoma	Malignant	II	T3N0M0	3	1	1	4+	ND	**
Invasive ductal carcinoma	Malignant	II	T2N1M0	0	0	1	4+	ND
Invasive ductal carcinoma	Malignant	II	T2N1M0	3	2	1	3+	ND
Invasive ductal carcinoma	Malignant	II	T2N1M0	3	2.5	2	4+	ND
Invasive ductal carcinoma	Malignant	II	T2N2M0	2.5	1	0	3+	2+
Invasive ductal carcinoma	Malignant	II	T1N2M0	0	0	3	3+	3+
Invasive ductal carcinoma	Malignant	II	T2N0M0	2	0	1	3+	ND
Invasive lobular carcinoma	Malignant	II	T1N2M0	0	0	3	3+	ND
Invasive ductal carcinoma	Malignant	II	T2N0M0	0	0.5	1	3+	3+
Invasive ductal carcinoma	Malignant	II	T2N1M0	3	2.5	2	3+	2+
Invasive ductal carcinoma	Malignant	II	T2N2M0	2.5	1	0	3+	2+
Invasive ductal carcinoma	Malignant	II	T1N0M0	2	1	3	4+	3+
Invasive lobular carcinoma	Malignant	II	T1N2M0	0	0	3	3+	ND
Invasive ductal carcinoma	Malignant	II	T2N0M0	0	0.5	1	3+	3+
Invasive lobular carcinoma	Malignant	II	T2N0M0	2	2	0	3+	3+
Invasive ductal carcinoma	Malignant	II	T2N0M0	0	0	3	3+	3+
Invasive ductal carcinoma	Malignant	I	T2N0M0	0	0	3	3+	2+
Invasive lobular carcinoma	Malignant	II	T3N3M0	0	0.5	0	3+	ND
Invasive ductal carcinoma	Malignant	II	T2N0M0	3	0	0	3+	3+
Invasive ductal carcinoma	Malignant	II	T3N2M0	0	0	3	4+	4+	**
Invasive ductal carcinoma	Malignant	II	T2N0M0	0	0	3	3+	2+
Invasive lobular carcinoma	Malignant	II	T3N3M0	0	0.5	0	3+	ND
Invasive lobular carcinoma	Malignant	II	T3N1M0	0	1	2	3+	ND
Invasive ductal carcinoma	Malignant	I~II	T2N0M0	0	0	1	3+	ND
Invasive ductal carcinoma	Malignant	II	T2N0M0	0	0	3	3+	ND
Invasive ductal carcinoma	Malignant	II	T3N1M0	0	0	1	4+	3+
Invasive ductal carcinoma	Malignant	II	T4N1M0	0	0	3	3+	ND
Invasive ductal carcinoma	Malignant	II	T4N0M0	0	0	3	3+	2+
Invasive ductal carcinoma	Malignant	II	T2N0M0	0	0	-	3+	3+
Invasive ductal carcinoma	Malignant	I~II	T2N0M0	0	0	1	3+	ND
Invasive ductal carcinoma	Malignant	II	T2N0M0	0	0	3	3+	ND
Invasive ductal carcinoma	Malignant	II	T3N1M0	0	0	1	3+	3+
Invasive ductal carcinoma	Malignant	II	T4N1M0	0	0	3	3+	ND
Invasive ductal carcinoma	Malignant	II	T2N0M0	0	0	-	4+	2+
Invasive ductal carcinoma	Malignant	I~II	T2N1M0	0	0	-	3+	ND
Invasive ductal carcinoma	Malignant	II	T2N0M0	0	0	0	4+	4+	**
Invasive ductal carcinoma	Malignant	II	T3N1M0	0	0	0	4+	ND
Invasive ductal carcinoma	Malignant	II~III	T2N1M0	0	0	0	4+	ND
Invasive ductal carcinoma	Malignant	III	T2N0M0	0	0	0	3+	ND
Clear cell carcinoma	Malignant		T2N0M0	0	0	0	3+	ND
Invasive ductal carcinoma	Malignant	III	T2N0M0	0	0	0	3+	3+
Invasive ductal carcinoma	Malignant	II	T2N2M0	0	0	0	3+	ND
Invasive ductal carcinoma	Malignant	III	T2N0M0	0	0	0	3+	4+
Invasive ductal carcinoma	Malignant	II	T2N2M0	0	0	0	3+	ND
Invasive ductal carcinoma	Malignant	III	T2N0M0	0	0	0	3+	3+
Invasive ductal carcinoma	Malignant	III	T2N0M0	0	0	0	3+	ND
Invasive ductal carcinoma	Malignant	III	T2N0M0	0	0	0	3+	3+
